# Supplementary material for: Weighing as a stand-alone intervention does not reduce excessive gestational weight gain compared to routine antenatal care: a systematic review and meta-analysis of randomised controlled trials
Source: BMC Pregnancy Childbirth. 2017 Jan 17;17:36. doi: 10.1186/s12884-016-1207-2 (PMC5240423; doi:10.1186/s12884-016-1207-2)
Supplement: Additional file 4. — Spreadsheet of values used for data analysis. (XLSX 13 kb) [file 12884_2016_1207_MOESM4_ESM.xlsx]

## Sheet: Sheet1
Author	Year	Outcome	nC	nI	rC	rI	meanC	sdC	meanI	sdI	meandiff	l95CI	u95CI	OR	lOR	uOR	RR	l95CI	u95CI
Jefferies	2009	GWG per week (kg/wk)	111	125			0.46	0.156	0.44	0.173	0.02	-0.02	0.07
Brownfoot	2016	GWG per week (kg/wk)	372	369			0.53	0.24	0.54	0.28
Jefferies	2009	GWG >IOM guidelines (1990)	111	125	26	23
Brownfoot	2016	GWG >IOM guidelines (2009)	288	355	204	267
Jefferies	2009	BMI UW (≤19.8)(Kg/week)	5	5			0.47	0.098	0.33	0.104	0.14	0	0.29
Brownfoot	2016	BMI UW (<18.5)(Kg/week)	8	5			0.71	0.21	0.68	0.22
Jefferies	2009	BMI NW (>19.8 - ≤26.0)(Kg/week)	67	75			0.48	0.149	0.47	0.157	0.01	-0.04	0.07
Brownfoot	2016	BMI NW (18.5 - 24.9)(Kg/week)	212	208			0.54	0.22	0.56	0.26
Jefferies	2009	BMI OW (>26.0 - ≤29.0)(Kg/wk)	18	20			0.54	0.123	0.42	0.153	0.12	0.03	0.22
Brownfoot	2016	BMI OW (24.9 - 30.0)(Kg/wk)	116	112			0.53	0.24	0.53	0.3
Jefferies	2009	BMI OB (>29.0)(Kg/wk)	21	25			0.33	0.145	0.4	0.226	-0.06	-0.18	0.05
Brownfoot	2016	BMI OB (>30)(Kg/wk)	58	60			0.42	0.28	0.48	0.26
Jefferies	2009	birth weight (gms)	111	124			3421	504.7	3416	452.4
Brownfoot	2016	birth weight (gms)	372	369			3364.9	623.8	3404.7	561.3
Jefferies	2009	Macrosomia (>90th centile)	111	124	11	8											0.66	0.28	1.59
Brownfoot	2016	Macrosomia (>90th centile)	372	369	28	27								0.99	0.57	1.71
Jefferies	2009	IUGR (<10th centile)	111	124	12	9											0.68	0.3	1.56
Brownfoot	2016	IUGR (<10th centile)	372	369	47	34								0.7	0.44	1.12
Jefferies	2009	Instrumental Birth	111	124	18	29											1.44	0.85	2.45
Brownfoot	2016	Instrumental Birth	372	369	65	76
Jefferies	2009	Caesarean Birth	111	124	30	41											1.25	0.85	1.86
Brownfoot	2016	Caesarean Birth	372	369	117	94
Jefferies	2009	PIH / PE	111	124	3	10
Brownfoot	2016	PIH / PE	396	391	16	18
Jefferies	2009	GDM	111	124	10	13											1.16	0.53	2.54
Brownfoot	2016	GDM	396	389	21	21								1.03	0.55	1.91
Jefferies	2009	infant hypoglycemia	111	124	1	3											2.68	0.28	25.4
Brownfoot	2016	infant hypoglycemia	367	370	18	17								0.95	0.48	1.87
Jefferies	2009	Apgar <7 at 5 mins	111	124	2	1											0.45	0.04	4.87
Brownfoot	2016	Apgar <7 at 5 mins	364	370	17	12								0.7	0.33	1.49
Jefferies	2009	BMI UW (≤19.8) >IOM (1990)	5	5	0	0
Brownfoot	2016	BMI UW (<18.5) >IOM (2009)	6	5	3	3
Jefferies	2009	BMI NW (>19.8 - ≤26.0) >IOM (1990)	67	75	11	7
Brownfoot	2016	BMI NW (18.5 - 24.9)>IOM 2009	190	152	131	96
Jefferies	2009	BMI OW (>26.0 - ≤29.0) >IOM 1990	18	20	10	7
Brownfoot	2016	BMI OW (24.9 - 30.0)>IOM 2009	93	104	77	87
Jefferies	2009	BMI OB (>29.0)>IOM 1990	21	25	5	9
Brownfoot	2016	BMI OB (>30) >IOM 2009	37	56	28	46
